# Supplementary material for: The Yeast and Hypha Phases of Candida krusei Induce the Apoptosis of Bovine Mammary Epithelial Cells via Distinct Signaling Pathways
Source: Animals (Basel). 2023 Oct 15;13(20):3222. doi: 10.3390/ani13203222 (PMC10603689; doi:10.3390/ani13203222)
Supplement: Supplementary file 1 [file animals-13-03222-s001.zip]

Archive with 2 entries (2 files):
- Supplemental Figure S1.tif
- Supplemental Figure S2.pdf
